# Supplementary material for: Properties of Poly(3-hydroxybutyrate-co-3-hydroxyvalerate)/Polycaprolactone Polymer Mixtures Reinforced by Cellulose Nanocrystals: Experimental and Simulation Studies
Source: Polymers (Basel). 2022 Jan 16;14(2):340. doi: 10.3390/polym14020340 (PMC8780583; doi:10.3390/polym14020340)
Supplement: Supplementary file 1 [file polymers-14-00340-s001.zip]

Archive with 1 entries (1 files):
- polymers-1531469-supplementary.pdf
